# Supplementary material for: How do the Hückel and Baird Rules Fade away in Annulenes?
Source: Molecules. 2020 Feb 7;25(3):711. doi: 10.3390/molecules25030711 (PMC7037833; doi:10.3390/molecules25030711)
Supplement: Supplementary file 1 [file molecules-25-00711-s001.zip]

Archive with 5 entries (4 files):
- SI-Geometries.pdf
- __MACOSX/
- __MACOSX/._SI-Geometries.pdf
- SI-Molecules_4.2.20.xlsx
- __MACOSX/._SI-Molecules_4.2.20.xlsx
