# Supplementary material for: How do the Hückel and Baird Rules Fade away in Annulenes?
Source: Molecules. 2020 Feb 7;25(3):711. doi: 10.3390/molecules25030711 (PMC7037833; doi:10.3390/molecules25030711)
Supplement: Supplementary file 1 [file molecules-25-00711-s001.zip › SI-Molecules_4.2.20.xlsx]

## Sheet: 4n+2-Aindex
4n+2 annulenes
Benzene
Singlet
	FLU	Ir(H)	BOA	HOMA	BLA	Iring	Iring1/n	MCI	AV	AVmin	|AVmin|	E (au)
HF	5.3e-05	0.624318	0.000471	1.00184	0.000155	0.045456	0.597399	0.068669	10.25	10.25	10.25	-230.754
B3LYP	4.9e-05	0.624676	2.5e-05	0.990945	1e-05	0.048301	0.603474	0.072625	10.721	10.72	10.72	-232.309
CAM-B3LYP	1.8e-05	0.627689	9e-06	0.999987	3e-06	0.048157	0.603175	0.072488	10.712	10.711	10.711	-232.165
M06-2X	3.5e-05	0.625885	1.4e-05	0.997626	3.7e-05	0.048254	0.603377	0.072633	10.728	10.727	10.727	-232.196
Triplet
	FLU	Ir(H)	BOA	HOMA	BLA	Iring	Iring1/n	MCI	AV	AVmin	|AVmin|	E (au)
HF	0.024087	0.392883	0.246068	-0.524856	0.089342	0.001123	0.340542	0.002131	-0.586	-1.073	0.387	-230.654
B3LYP	0.024829	0.399158	0.275245	-0.512516	0.089748	0.002447	0.352938	-0.000134	-1.484	-2.982	1.511	-232.166
CAM-B3LYP	0.024614	0.407942	0.276168	-0.432701	0.090818	0.002144	0.362768	0.000749	-1.258	-2.484	1.195	-232.023
M06-2X	0.040736	0.466842	0.281227	-0.106554	0.056325	0.004259	0.380342	0.001969	1.252	0.278	0.278	-232.05
[10]annulene
Singlet
	FLU	Ir(H)	BOA	HOMA	BLA	Iring	Iring1/n	MCI	AV	AVmin	|AVmin|	E (au)
HF twist	0.067866	0.420529	0.727537	-0.667939	0.157337	-2e-05	0.338925	-3e-06	0.017	-0.073	0.004	-384.469
HF heart	0.065163	0.436233	0.711942	-0.605204	0.153464	6.2e-05	0.379524	8.1e-05	0.16	0.014	0.014	-384.461
B3LYP twist	0.052482	0.480427	0.639317	-0.170521	0.128167	-1.2e-05	0.322046	8e-05	0.216	-0.033	0.033	-387.064
B3LYP heart	0.000408	0.610279	0.006603	0.888417	0.008885	0.004267	0.579445	0.013256	5.416	5.189	5.189	-387.074
CAM-B3LYP twist	0.058735	0.465981	0.676649	-0.284831	0.137245	-2.1e-05	0.340582	3e-05	0.119	-0.065	0.031	-386.826
CAM-B3LYP heart	0.000304	0.613505	0.009161	0.922867	0.009536	0.004239	0.579064	0.013192	5.406	5.131	5.131	-386.825
M06-2X twist	0.057604	0.462625	0.669949	-0.291113	0.136038	-1.3e-05	0.324634	5.3e-05	0.165	-0.056	0.047	-386.886
M06-2X heart	0.000375	0.611254	0.009676	0.913332	0.009554	0.004218	0.578776	0.013134	5.383	5.109	5.109	-386.883
Triplet
	FLU	Ir(H)	BOA	HOMA	BLA	Iring	Iring1/n	MCI	AV	AVmin	|AVmin|	E (au)
HF naphthalene	0.030246	0.469813	0.364295	0.075397	0.084722	3e-05	0.352949	6.2e-05	0.106	-0.404	0.137	-384.459
HF twist	0.019859	0.477812	0.266453	0.313932	0.067747	-5e-06	0.295051	-8e-06	0.328	-0.051	0.051	-384.472
B3LYP naphthalene	0.022672	0.530883	0.328303	0.463425	0.064161	0.000421	0.459651	-0.000229	0.44	-0.961	0.909	-387.026
B3LYP twist	0.019978	0.516827	0.304827	0.421211	0.065841	-2.9e-05	0.351755	-0.000129	0.612	-0.079	0.078	-387.023
CAM-B3LYP naphthalene	0.027109	0.524419	0.363664	0.410981	0.072322	0.00031	0.445796	0.000107	0.358	-0.737	0.675	-386.785
CAM-B3LYP twist	0.022013	0.512752	0.324382	0.407241	0.070904	-2.5e-05	0.346572	-6.7e-05	0.558	-0.072	0.072	-386.784
M06-2X naphthalene	0.027735	0.522372	0.367144	0.381107	0.072672	0.0003	0.444337	0.000158	0.383	-0.63	0.628	-386.838
M06-2X twist	0.022148	0.51079	0.327696	0.383777	0.071584	-1.9e-05	0.337191	-0.000106	0.493	-0.108	0.102	-386.835
[14]annulene
Singlet
	FLU	Ir(H)	BOA	HOMA	BLA	Iring	Iring1/n	MCI	AV	AVmin	|AVmin|	E (au)
HF	0.050305	0.497233	0.625532	-0.239505	0.135741	-	-	-	0.716	0.493	0.493	-538.294
B3LYP	0.000607	0.605387	0.010385	0.952236	0.00766	-	-	-	4.436	4.242	4.242	-541.949
TS CAM-B3LYP	0.000463	0.60863	0.006558	0.982747	0.006756	-	-	-	4.431	4.286	4.286	-541.598
TS M06-2X	0.000556	0.606296	0.007449	0.973874	0.006505	-	-	-	4.402	4.271	4.271	-541.682
CAM-B3LYP	0.025998	0.561327	0.448561	0.436994	0.090698	-	-	-	2.114	1.8	1.8	-541.602
M06-2X	0.024863	0.560705	0.438045	0.452521	0.088129	-	-	-	2.199	1.893	1.893	-541.685
Triplet
	FLU	Ir(H)	BOA(1)	HOMA	BLA	Iring	Iring1/n	MCI	AV	AVmin	|AVmin|	E (au)
UHF	0.020834	0.502433	0.281858	0.327266	0.068978	-	-	-	0.366	-0.549	0.014	-538.298
UB3LYP	0.017394	0.553819	0.301721	0.563852	0.060196	-	-	-	0.874	-0.264	0.126	-541.901
UCAM-B3LYP	0.022514	0.543516	0.348199	0.485995	0.070799	-	-	-	0.813	-0.229	0.078	-541.563
UM06-2X	0.022237	0.543691	0.348947	0.482305	0.070666	-	-	-	0.838	-0.166	0.038	-541.637
[18]annulene
Singlet
	FLU	Ir(H)	BOA	HOMA	BLA	Iring	Iring1/n	MCI	AV	AVmin	|AVmin|	E (au)
HF	0.04861	0.503566	0.615614	-0.175091	0.132879	1e-06	0.47153	-	0.664	0.568	0.568	-692.116
B3LYP	0.000703	0.606007	0.025833	0.959289	0.011228	4.4e-05	0.572629	-	4.372	4.267	4.267	-696.817
TS CAM-B3LYP	0.000534	0.609291	0.021752	0.982001	0.010449	4.3e-05	0.572233	-	4.373	4.292	4.292	-696.36
TS M06-2X	0.000623	0.607058	0.0223	0.974245	0.010194	4.3e-05	0.572157	-	4.365	4.277	4.277	-696.462
CAM-B3LYP	0.025719	0.563059	0.446479	0.447555	0.090292	1.1e-05	0.529539	-	2.004	1.8	1.8	-696.365
M06-2X	0.025483	0.560517	0.444072	0.445116	0.089487	1.1e-05	0.529234	-	2.004	1.811	1.811	-696.467
Triplet
	FLU	Ir(H)	BOA	HOMA	BLA	Iring	Iring1/n	MCI	AV	AVmin	|AVmin|	E (au)
UHF	0.017616	0.51401	0.257141	0.463367	0.059598	0	0.410736	-	0.619	-0.387	0.116	-692.147
UB3LYP	0.013275	0.57025	0.265008	0.672125	0.052884	1.2e-05	0.53287	-	1.46	0.581	0.581	-696.773
UCAM-B3LYP	0.01909	0.559208	0.32424	0.573651	0.065696	6e-06	0.51274	-	1.265	0.298	0.298	-696.333
UM06-2X	0.018779	0.559437	0.324479	0.572867	0.065453	7e-06	0.51715	-	1.326	0.458	0.458	-696.425

## Sheet: 4n
4n annulenes
Cyclobutadiene
Singlet
	FLU	Ir(H)	BOA	HOMA	BLA	Iring	Iring1/n	MCI	AV	AVmin	|AVmin|	E (au)
HF	0.100651	0.390803	0.887677	-3.73176	0.248604	0.00474	0.26239	0.008914	-	-	-	-153.679
B3LYP	0.103539	0.416327	0.900425	-4.09371	0.247064	0.005031	0.266329	0.009472	-	-	-	-154.719
CAM-B3LYP	0.102995	0.398031	0.8977	-3.78616	0.244523	0.004882	0.264334	0.009261	-	-	-	-154.622
M06-2X	0.10293	0.405445	0.897611	-3.75396	0.242478	0.005184	0.268332	0.009873	-	-	-	-154.643
Triplet
	FLU	Ir(H)	BOA	HOMA	BLA	Iring	Iring1/n	MCI	AV	AVmin	|AVmin|	E (au)
HF	0.01039	0.507246	5.3e-05	0.603742	3.3e-05	0.035071	0.43275	0.121592	-	-	-	-153.687
B3LYP	0.01158	0.49934	0.000158	0.314155	0.000163	0.037606	0.440367	0.125715	-	-	-	-154.709
CAM-B3LYP	0.010822	0.504341	0.000111	0.478273	0.000102	0.037143	0.439005	0.125516	-	-	-	-154.611
M06-2X	0.01076	0.504757	0.000117	0.468227	0.000117	0.036972	0.438499	0.125057	-	-	-	-154.625
COT
Singlet
	FLU	Ir(H)	BOA	HOMA	BLA	Iring	Iring1/n	MCI	AV	AVmin	|AVmin|	E (au)
HF	0.067306	0.435548	0.726143	-0.598743	0.155611	0.000737	0.405942	0.000819	-0.3	-0.301	0.3	-307.594
B3LYP	0.056284	0.477495	0.664243	-0.227915	0.133722	0.001442	0.441425	0.00092	-0.721	-0.722	0.721	-309.665
CAM-B3LYP	0.061236	0.468158	0.692577	-0.308593	0.140209	0.001121	0.427748	0.000955	-0.52	-0.521	0.519	-309.474
M06-2X	0.061539	0.460461	0.69445	-0.336426	0.140506	0.001102	0.426857	0.000951	-0.513	-0.514	0.513	-309.519
Triplet
	FLU	Ir(H)	BOA	HOMA	BLA	Iring	Iring1/n	MCI	AV	AVmin	|AVmin|	E (au)
HF	0.001348	0.590428	2.2e-05	0.990119	5e-06	0.006616	0.534041	0.025804	-4.074	-4.074	4.074	-307.554
B3LYP	0.001441	0.589067	0.000197	0.942987	0.00016	0.007192	0.539643	0.027517	-4.309	-4.309	4.309	-309.602
CAM-B3LYP	0.001215	0.59263	9e-05	0.980675	8.5e-05	0.007151	0.539257	0.027461	-4.292	-4.292	4.292	-309.441
M06-2X	0.001313	0.590996	0.000339	0.964515	0.000299	0.007155	0.539295	0.027482	-4.285	-4.285	4.285	-309.477
[12]annulene
Singlet
	FLU	Ir(H)	BOA	HOMA	BLA	Iring	Iring1/n	MCI	AV	AVmin	|AVmin|	E (au)
HF	0.062725	0.444531	0.69761	-0.582518	0.152808	-	-	-	0.195	-0.109	0.041	-461.381
B3LYP	0.041655	0.511221	0.565367	0.021556	0.115309	-	-	-	0.582	-0.208	0.008	-464.498
CAM-B3LYP	0.050385	0.493922	0.623899	-0.135096	0.128262	-	-	-	0.407	-0.137	0.018	-464.211
M06-2X	0.05044	0.488327	0.624043	-0.159771	0.128256	-	-	-	0.418	-0.154	0.06	-464.283
Triplet
	FLU	Ir(H)	BOA	HOMA	BLA	Iring	Iring1/n	MCI	AV	AVmin	|AVmin|	E (au)
HF	0.021017	0.487355	0.280108	0.265198	0.066587	-	-	-	0.373	-0.3	0.073	-461.381
B3LYP	0.001527	0.590088	0.03265	0.901154	0.012195	-	-	-	0.042	-0.497	0.067	-464.471
CAM-B3LYP	0.014654	0.561939	0.288161	0.648272	0.056091	-	-	-	0.391	-0.263	0.206	-464.173
M06-2X	0.008046	0.576828	0.207716	0.783597	0.038873	-	-	-	0.269	-0.535	0.13	-464.239
[16]annulene
Singlet
	FLU	Ir(H)	BOA	HOMA	BLA	Iring	Iring1/n	MCI	AV	AVmin	|AVmin|	E (au)
HF (S4)	0.054288	0.486448	0.651402	-0.287505	0.139453	2e-06	0.440367	-	0.373	0.328	0.328	-615.212
HF (C1)	0.053191	0.487894	0.643375	-0.296189	0.139325	3e-06	0.451669	-	0.451	0.253	0.253	-615.206
B3LYP (S4)	0.029059	0.550936	0.475649	0.366619	0.095036	2.3e-05	0.512989	-	1.156	0.955	0.955	-619.372
B3LYP (C1)	0.029099	0.548381	0.474095	0.33851	0.095884	2.2e-05	0.511566	-	1.173	0.784	0.784	-619.368
CAM-B3LYP (S4)	0.040677	0.529342	0.563625	0.142839	0.113492	9e-06	0.483771	-	0.741	0.636	0.636	-618.983
CAM-B3LYP (C1)	0.03961	0.529696	0.554678	0.138228	0.113035	1e-05	0.486968	-	0.82	0.553	0.553	-618.98
M06-2X (S4)	0.040493	0.525594	0.56203	0.138387	0.112858	9e-06	0.483771	-	0.74	0.629	0.629	-619.077
M06-2X (C1)	0.039393	0.526345	0.552903	0.1333	0.112336	1e-05	0.486968	-	0.829	0.584	0.584	-619.075
Triplet
	FLU	Ir(H)	BOA	HOMA	BLA	Iring	Iring1/n	MCI	AV	AVmin	|AVmin|	E (au)
HF	0.000944	0.598283	0.012777	0.983298	0.005131	-	-	-	1.454	1.08	1.08	-615.138
B3LYP	0.00158	0.595583	0.056542	0.937838	0.012625	-	-	-	1.514	1.158	1.158	-619.35
CAM-B3LYP	0.01499	0.568201	0.294142	0.676004	0.058866	-	-	-	1.226	0.354	0.354	-618.953
M06-2X	0.011103	0.576279	0.25214	0.752922	0.050062	-	-	-	1.356	0.742	0.742	-619.04

## Sheet: Graphs
Hückel Iring Study
B3LYP	SINGLET			TRIPLET
	4n	Iring(Hückel)		4n	Iring(Hückel)
	4	0.416		4	0.499
	8	0.477		8	0.589
	12	0.511		12	0.59
	16	0.551		16	0.596
	4n+2	Iring(Hückel)		4n+2	Iring(Hückel)
	6	0.625		6	0.399
	10	0.48		10	0.531
	14	0.605		14	0.554
	18	0.606		18	0.57
CAM-B3LYP	SINGLET			TRIPLET
	4n	Iring(Hückel)		4n	Iring(Hückel)
	4	0.398		4	0.504
	8	0.468		8	0.593
	12	0.494		12	0.562
	16	0.529		16	0.568
	4n+2	Iring(Hückel)		4n+2	Iring(Hückel)
	6	0.628		6	0.408
	10	0.466		10	0.524
	14	0.561		14	0.544
	18	0.563		18	0.559
M06-2X	SINGLET			TRIPLET
	4n	Iring(Hückel)		4n	Iring(Hückel)
	4	0.405		4	0.505
	8	0.46		8	0.591
	12	0.488		12	0.577
	16	0.526		16	0.576
	4n+2	Iring(Hückel)		4n+2	Iring(Hückel)
	6	0.626		6	0.467
	10	0.463		10	0.522
	14	0.561		14	0.544
	18	0.561		18	0.559
HF	SINGLET			TRIPLET
	4n	Iring(Hückel)		4n	Iring(Hückel)
	4	0.319		4	0.507
	8	0.436		8	0.59
	12	0.445		12	0.487
	16	0.486		16	0.598
	4n+2	Iring(Hückel)		4n+2	Iring(Hückel)
	6	0.624		6	0.393
	10	0.421		10	0.47
	14	0.497		14	0.502
	18	0.504		18	0.514
Iring1/N
CAM-B3LYP	SINGLET			TRIPLET
	4n	Iring1/N		4n	Iring1/N
	4	0.264334		4	0.439005
	8	0.427748		8	0.539257
	12			12
	16	0.484		16
	4n+2	Iring1/N		4n+2	Iring1/N
	6	0.603175		6	0.362768
	10	0.341		10	0.446
	14			14
	18	0.529539		18	0.513
AVmin
CAM-B3LYP	SINGLET			TRIPLET
	4n	|AVmin|		4n	|AVmin|
	4			4
	8	0.519		8	4.292
	12	0.018		12	0.206
	16	0.64		16	0.35
	4n+2	|AVmin|		4n+2	|AVmin|
	6	10.711		6	1.195
	10	0.03		10	0.675
	14	1.8		14	0.078
	18	1.8		18	0.298
Iring(Hückel)
CAM-B3LYP	SINGLET			TRIPLET
	4n	Iring(Hückel)		4n	Iring(Hückel)
	4	0.630872		4	0.70993
	8	0.684105		8	0.770065
	12	0.702851		12	0.749667
	16	0.727324		16	0.753658
	4n+2	Iring(Hückel)		4n+2	Iring(Hückel)
	6	0.792465		6	0.638749
	10	0.682642		10	0.723878
	14	0.748999		14	0.737564
	18	0.750333		18	0.747663
FLU
CAM-B3LYP	SINGLET			TRIPLET
	4n	FLU		4n	FLU
	4	0.102995		4	0.010822
	8	0.061236		8	0.001215
	12	0.050385		12	0.014654
	16	0.040677		16	0.01499
	4n+2	FLU		4n+2	FLU
	6	1.8e-05		6	0.024614
	10	0.058735		10	0.027109
	14	0.025998		14	0.022514
	18	0.025719		18	0.01909
BOA
CAM-B3LYP	SINGLET			TRIPLET
	4n	BOA		4n	BOA
	4	0.8977		4	0.000111
	8	0.692577		8	9e-05
	12	0.623899		12	0.288161
	16	0.563625		16	0.294142
	4n+2	BOA		4n+2	BOA
	6	9e-06		6	0.276168
	10	0.676649		10	0.363664
	14	0.448561		14	0.348199
	18	0.446479		18	0.32424
BLA
CAM-B3LYP	SINGLET			TRIPLET
	4n	BLA		4n	BLA
	4	0.244523		4	0.000102
	8	0.140209		8	8.5e-05
	12	0.128262		12	0.056091
	16	0.113492		16	0.058866
	4n+2	FLU		4n+2	BLA
	6	3e-06		6	0.090818
	10	0.137245		10	0.072322
	14	0.090698		14	0.070799
	18	0.090292		18	0.065696
Four-atom MCI profiles
Benzene triplet
Fragment	HF	B3LYP	CAM-B3LYP	M06-2X
1	0.387	1.511	1.195	0.278
2	-1.073	-2.982	-2.484	0.278
3	-1.073	-2.981	-2.484	3.199
4	0.387	1.511	1.195	0.278
5	-1.073	-2.982	-2.484	0.278
6	-1.073	-2.981	-2.484	3.199
[10]annulene singlet (twist)
Fragment	HF	B3LYP	CAM-B3LYP	M06-2X
1	-0.004	0.071	0.031	0.047
2	-0.073	-0.033	-0.064	-0.055
3	0.101	0.43	0.28	0.37
4	-0.021	0.119	0.055	0.106
5	-0.021	0.119	0.055	0.106
6	0.101	0.43	0.281	0.369
7	-0.073	-0.033	-0.065	-0.056
8	-0.005	0.07	0.031	0.048
9	0.084	0.495	0.293	0.358
10	0.084	0.495	0.293	0.358
